# Supplementary material for: NoLogo: a new statistical model highlights the diversity and suggests new classes of Crm1-dependent nuclear export signals
Source: BMC Bioinformatics. 2018 Feb 27;19:65. doi: 10.1186/s12859-018-2076-7 (PMC5828312; doi:10.1186/s12859-018-2076-7)
Supplement: Supplementary file 1 — Table S1. Evidence and references for characterized yeast NESs used in this study. (XLSX 38 kb) [file 12859_2018_2076_MOESM1_ESM.xlsx]

## Sheet: NES yeast literature
LR = Leucine Rich	* Residues highlighted in RED show nessesary residues based on experiments done in paper					crm1-1 = temperature sensitive Crm1
systematic name	gene name	NESID	start position	stop position	sequence	type	evidence	reference
YKL143W	Ltv1	Ltv1NES451	451	463	LEKVTNTLSSLKF	LR-NES, Crm1 dependent	Three C-terminal deletions(C-term237-end, C-term69- end, Cterm13-end)-GFP found only in nucleus while WT was cytoplasmic. C13 sequence was inserted into Nmd3ΔNES- found to be cytoplasmic. C13 sequence corresponds with LR-NES model. (Leucine-rich, 5 hydrophobic residues(H) with specific spacing(X)) HXXHXXXHXXHXH The NES motif is from 451--463. The reference paper under PMC25212169 was not found. I…	PMID: 25213169	LocNES gives KKLEKVTNTLSSLKF a probability score of 0.556 of being an NES; with second runner up being EKKKLEKVTNTLSSL at 0.168. The first NES doesn't even show up. NetNES gives it a low score, relative to aa of REV_HIV (0.98), to last amino acids of 0.118 at best under HMM & ANN. Thus it didn't predict the c-terminal as having an NES.
YHR170W	Nmd3	Nmd3NES491	491	500	INIDELLDEL	LR-NES, Crm1 dependent	Deletion of C-terminal(C50, C100)- tagged with GFP- both always nuclear. LR-NES pattern used to find NES	PMID: 11086007	Unsure- contracdicting results in other papers, For Example : PMID: 11313466 . This is the paper used in the NESbase giving NES at 435-518 while paper cites NES1 at 445-456 and NES2 492-503.
YKL012W	Prp40	Prp40NES274	274	284	LKELREYLNGI	LR-NES, Crm1 dependent- possibility of being part of another export pathway	Seperate mutations of L->A of both NES caused more nuclear accumulation than Prp40-Δ256-GFP (contains only NLS and NES). Prp40-nes1/nes2 had the most nuclear accumulation, growth defects and splicing defects compared to the rest of the mutations. Using lemptomycin B- shown that the two NES are "Crm-1 dependent".	PMID:015020406
YKL012W	Prp40	Prp40NES340	340	349	LQNKLNELRL	LR-NES, Crm1 dependent	NES are independent with some redundency shown	PMID:015020406
YPR093C	Asr1	Asr1NES120	102	114	FLSERLRGTLVMD	LR-NES, Crm1 dependent	Asr1p moves into nucleus only with ethanol, 2-propanol, 1-butanol stress.Asr1p ΔNES1- GFP in nucleus, ASr1p ΔNES2-GFP in cytoplasm and nucleus. Used temperature dependent crm1-1 to show necessity of Crm1-1.	PMID: 15117954	NES not matching up with YeastGenome sequence. Changed the start and stop number to match with their Fig.4 graph. You can see the R at position 108 is not in their figure either… mutation was a truncation from QEIEFLSERLGTLVMDTIKI to QEIGSMDTIKI
YPR093C	Asr1	Asr1NES142	123	135	ICGDTDVSRLSLY	Crm1 dependent		PMID: 15117954	Mutation was from CSICGDTDVSRLSLY to CSICGDAGAGSAAGY
YER040W	Gln3	Gln3NES336	336	345	LHGTMRPLSL	LR-NES, Crm1 dependent	Gln3p associated with gene transcription- dephosphorylated and moves to nucleus when grown in low nutrients/ with rapamycin.Gln3pΔ1-387 nuclear- NES found by using general LR-template. Gln3p ΔNES- GFP is nuclear even in absence of rapamycin.Gln3p WT-GFP with crm1-1(ts mutation) is also nuclear in the same conditions as before. PSORT no longer gives NES prediction for this protein but gives predic…	PMID:12624103 [indexed for Medline?]
YOL111C	Mdy2	Mdy2NES118	118	122	KLLLK	LR	Mdy2 WT moves into cytosol under heat stress. Used the NetNES1.1 server to locate LR-NES. Mdy2 ΔNES was almost always located in nucleus- even under heat stress. This 5amino acid sequence also, apparently, disrupted Mdy2's interaction with Get4 and Sgt2 in pull down assays although not very convincing blots for Get4 and questionable abundance issue in extracts of Sgt2. It is not localized in nucl…	PMID: 23285234
YER165W	Pab1	Pab1NES12	12	17	LENLNI	LR-NES, (Two pathways for export: Crm 1 dependent + MEX67 export )	Pab1 = poly A binding protein.crm1-1 is only nuclear in 40% of cells(found same results using leptomycin-B), double knockout: crm1-1 and mex67-5 is almost all nuclear. mex67-5 = no change. Using multiple deletions found NES between 12-17. Did not test Pab1Δ12-17 directly- found PabΔ9-61 accumulates in nucleus and looked for LR pattern in segment.	PMID: 15769879	PMID: 15630021 This contains more experiments especially testing the NES function and find the L12-L15 to Alanine mutations abrogates the export of exogenous Pab1-GFP
YGL253W	Hxk2	Hxk2NES23	23	33	LMQQIENFEKI	Crm1 dependent	Putative NES found and tested using Hxk2ΔNES1, Hxk2ΔNES2 and Hxk2ΔNES1, NES2 - GFP tagged proteins. All were more strongly nuclear. Mutation Hydrophobic residues in each NES to Ala, found similar results.	PMID: 19525230
YGL253W	Hxk2	HXk2NES310	310	318	LGEILRLAL	Crm1 dependent	NES2 found to have stronger nuclear signal than NES1 the mutations of residues shows only a 40% vs 55% cells with nuclear export defect. The double shows 77%. In PMID:23066030 they show physical interaction by IP pull down b/n Crm1 and Hxk2(from yeast extract) and how phosphorylation at S14 enhances interaction. S14D promotes interaction whereas S14A deminishes the interaction even in low glucose.	PMID: 19525230 &PMID:23066030
YFL039C	Act1	Act1NES170	170	181	SLPHAILRIDLA	Crm1 dependent	Putative NES sequences located by eye. Actin shown to be nuclear in Lemptomycin B cells (Crm1 dependent).( L --> A mutation)in NES1, NES2 and NES1+NES2. NES1 and NES2 seperatly disturbed show ~60% nuclear staining, NES1+NES2 80% nuclear staining. Seperately attached to Obalbumin- can transport to cytoplasm.	PMID: 9501085
YFL039C	Act1	Act1NES211	211	222	DIKEKLCYVALD	Crm1 dependent		PMID: 9501085
YDL229W	Ssb1	Ssb1NES574	574	587	IEAALSDALAALQI	Crm1 dependent	Assay: insert plasmid containing transcription activator needed for expression of HIS3 (and growth on medium lacking His).Segments containing an NES-protein code failed to grow as the activator was exported from the nucleus too soon. Ssb1 C-term 574-587 failed to grow showing possible NES sequence. Shown to be sufficient by being inserted into protein and able to counter NLS signal to export.	PMID: 10347213
YDL207W	Gle1	Gle1NES350	350	358	ALPLGKLTL	LR-NES	Gle1 is involved in transport of poly-A RNA. Human serum albumin(HSA) --> nucleus. HSA GLE1- NES --> cytoplasm. Gle1 ΔNES = inviable. NES L --> A = inviable later shown that Gle1 plays role in mRNA export through its ability to promote ATPase activity of dexd/h-box protein ddp5 and therefore transcript release. Suggesting no interaction with Crm1. Crm1 rather plays a role in mRNA export through o…	PMID: 8848052
YML007W	Yap1	Yap1NES611	611	623	YSDIDVDGLCSEL	Crm1 dependent	Single and double mutations to Alanine of putative NES sequence show L619 and V616 critical for export- C620 is also involved in NES function [Mutation of C --> T nuclear, C-->A cytoplasmic]. No sufficiency test preformed.	PMID: 9857197	one of the reverse NESs
YLR131C	Ace2	Ace2NES122	122	150	SGTAIFGFLGHNKTLSISSLQQSILNMSK	Crm1 dependent	Specific residue mutations show no effect on localization of Ace2-GFP. Addition of NLS to Ace2(122-150) shows nuclear accumulation- NES activity only in LMB treated cells. efficient export is dependent on NLS phosphorylation only in daughters b/c NES is phosphorylated. Export is efficient in mothers. Phosphomimic at NES results in constitutive nuclear loclization in both buds. Exacerbated when ph…	PMID: 11027275
YDR499W	Lcd1	Lcd1NES667	667	675	VDSLHDLTI	Crm1 dependent	Full nuclear accumulation upon mutation of L670A and L673A, aa664-682 bind to Crm1 in pull down assay- final NES found by alignment with other NES.	PMID: 11027275	OK
YMR235C	Rna1	RNANES316	316	333	EKGNLPELEKLEINGNRL	Crm1 dependent	WT B-galactosidase in nucleus. aa316-357 with a lac Z gene. Showed exclusively cytosolic B-galactosidase. Cytosolic + nuclear B-glactosidase aa316-333, nuclear B-galactosidase aa329-257. Crm1 dependent	PMID: 9885287	IF data not high quality but does show diff between WT and xpo1-1 mutant. Nes mutation was of L326A, I328A.
YMR235C	Rna1	RNANES329	329	357	NGNRLDEDSDALDLLQSKFDDLEVDDFEE	Crm1 dependent	Stlightly stronger NES. beta-Galactosidase fusion reporter. Also use H2B NLS for competition assay. Use Gle1 NES as control. Although, the full length Rna1p is requires Crm1 for nuclear depletion, the region 316-357 doesn't show as dramatic of a nuclear enrichment at restrictive temperature in xpo1-1 background. Moreover, the 316-333 is a weaker NES compared to the 332-357 in competition with H2B…	PMID: 9885287
YMR232W	Fus2	Fus2NES90	90	99	IFQNVVRLNL	Crm1 dependent	GFP- Fus2 1-53 cytoplasmic. GFP-Fus2 54-104 nuclear (holds an NLS).Mutation of 6 Hydrophobic Residues in NES to A =nuclear.	PMID: 22588722	OK
YLR347C	Kap95	Kap95NES55	55	65	LEGRILAALTL	LR-NES	Fuctions as importin- needs to be recycled back to cytoplasm with NES for proper function of cell. GST - Kap95 1-77 in cytoplasm, GST- Kap1-77 ΔNES is nucleus. Kap95 (L63A) in nucleus at 37 Celcius. WT cells are viable at 37 C while Kap95(L63A) are not- loss of function. Mutation in Kap95 NES also shown to negatively affect Srp1 export.	PMID: 9151683	ok
YGL071W	Aft1	Aft1NES97	97	107	NNLIHLDPVPN	LR-NES	Aft1 is transcription factor for FTR1.Aft1 is nuclear in iron-deplete cells, cytoplasmic in iron-replete cells. Aft1 L99A and Aft1 L102A fully nuclear. Mutated Aft1NES shows constant expression of FTR1 while WT Aft1 expresses FTR1 in iron-deplete cells only. No competition assay and no Crm1 dependence demonstrated	PMID: 11877447
YPL015C	Hst2	Hst2NES306	306	317	LEIVHDLENLSL	LR-NES, Crm-1 dependent	Hst2 is a trancriptional repressor, occuring mostly in the cytoplasm. NetNES1.1 used to find putative NES sequence. Hst21-298 is nucleus more often than Hst2 (C-term is important). Hst2(L315A,L317A) in nucleus more often that Hst2.antibody staining. No heterologous or competition experimenst. LMB addition reduced nuclear enrichment. Assayed for aberrent silencing to show functional consequence of…	PMID: 17110954	ok
YLR074C	Bud20	Bud20NES17	17	31	DLDLIYNDLSTKESV	LR-NES	Bud2 associated with other pre-60s ribosome subunit export(Nmd3). Bud20ΔNES and Bud20(L18R, I21R, L25R) are slightly shifted to the nucleus. Bud20(N-term) shows increased aggregation to nucleus and slow growth in mutated NES. Addition of Bud2-NES(aa17-34) to Nmd3ΔNES1+2 can partially restore cytoplasmic localization and growth.	PMID: 23045392	not presuasive sequence nor persuasive data(the NLS mutations still results in strong nuclear enrichment. The deletion of NLS region results in weaker nuclear enrichment unlike wildtype,which is strongly nuclear. The minimal construct of N-term 38AA which presumably contains NLS and NES. seems to display expected function but no data showing Crm1 dependency. In 2012 MCB paper
YAL047C	Spc72	Spc72NES418	418	429	LEKQINDLQIDK	LR-NES, Crm-1 dependent	One of the links between the interaction between Crm1 and the Spindle Pole Bondy (SPB). Interation was examined using the two-hybrid pull down assay. LR pattern fit Spc72(418-429). Mutation of L425A and L427A led to loss of binding between Spc72 and Crm1. Putative NES sufficient for export of GFP-NES-NLS fusion protein and is also shown to be dependednt on Crm1. They also showed that this NES was…	PMID: 18573877
YOR329C	Scd5	Scd5NES851	851	857	LGNLQSL	LR-NES, Crm1 dependent	Associated with endocytosis and actin organization. Found to interact with Crm1 in previous study. Found to be Crm1 dependent using crm1-1 mutant. Putative NES in C-term (CT). ScdΔCT-GFP in nucleus. ScdΔ840-872 in nucleus + some in cell cortex as well as Scd(L851A, L854A, L857A)(slightly nessesary). Sufficient to export Scd(Nterm).	PMID: 16251346
YPR119W	Clb2	Clb2NES20	20	28	LRNVQRLAL	LR-NES	CDK pathway- associated with transition of G2->M phase. Clb2 is primarily nuclear. Clb2(L26A) more nuclear + localization at bud neck, Clb2(L303A) even more nuclear and no localization at bud neck. Statistical tests by quantifying levels of GFP fluorescence show additive effect of Clb2 cytoplasmic concentration in Clb2(L26A, L303A).	PMID:17033818
YPR119W	Clb2	Clb2NES297	297	305	LVQLDKLQL	LR-NES	Stronger NES	PMID: 11171327
YEL032W	Mcm3	Mcm3NES834	834	842	LQRRLQLGL	LR-NES, Crm-1 dependent	Mcm complex is the DNA replicative helicase. In S. cerevisiae its nuclear localiztion is cell cycle regulated such that in G1 and S phase of the cell cycle it is nuclear but excluded from the nucleus from G2 throughout mitosis. Mcm3 contributes an NLS and a Crm1-dependent NES signals which are regulated by the CDK. A reporter construct consisting of Mcm2 NLS, Mcm3 NLS and NES fused to 3xGFP recap…	PMID: 16093348
YER125W	RSP5	Rsp5NES687	687	696	LIGGIAEIDIEDWKK	LR-NES Crm1-dependent(LMB)	used NLS-(h2b)-GFP2 and NLS-(h2b)-NES(rsp5)-GFP2 and NLS-(h2b)-nes(I694A, I696A)(rsp5)-GFP2 constructs to demonstrate competition assay and LMB sensitivity. Mutation of I694A and I696A results in nuclear enrichment. The NES is located in c-term Hect domain. Found in Kirli K et al 2015 Crm1 interactome	PMID:21868125
YBL105C	PKC1	PKC1NES54	54	63	LEDSLKKLRL	L61A, L63A	NES mutation (L61A, L63A) showed nuclear enrichment but stilll had bud neck enrichment as well. So not complete defect like Xpo1 mutant (but most likely due to selection of field of cells or too few residues mutated). In addition to NES mutations they also show xpo1-1 mutant showed nuclear enrichment vs bud neck enrichment for WT XPO1	PMID:15643058 PMC544167
YJL187C	SWE1	SWENES67	67	76	trstgtLNLSLSNTALsean	L67A, L69A, L71A	thisNES sequence is strange. No assay for Crm1 dependence	PMID:18562688
YKR048C	NAP1	NAP1NES9			LPKNVKEKLLSLKTL	L99A, L102A no assay for Crm1 dependence	From LocNES paper. It didn't bind Crm1 but showed NES activity. 55% of transfect Hela cells showed cytoplasm in competition with SV40NLS. The LMB addition disrupted the already weak cytoplasmic levels. Thus weaker than others. The sequence is odd and not classical. Although Flag tagged WT NAP1 complements endogenous KO, the L99A, L102A mutant strain does not rescue the elongated bud phenotype nor…	PMID:12944491 and PMID:16432217
YJL128C	PBS2	PBS2NES1	1	18	MEDKFANLSLHEKTGKSS		show L8A, L10A mutations in full length protein cause nuclear enrichment. No sufficiency assay or Crm1 dependence. In Hog1 paper (PMID:9755161) they see no PBS2 (the kinase that phosphorylates Hog1 for nulcear localization) translocation to nucleas following stress. This is in contradiction to PMID:12853477. Moreover, the Hog1 paper claims Crm1 is its exporter but provides weak evidence.But Hog1 …	PMID:12853477
YIR006C	PAN1	PAN1NES1147	1147	1162	LQEELKRLKLKKKADK	L51A, L54A, L56A	Pan1 is nuclear upon growth on oleate and not on YPED. However, no Crm1 dependence demonstrated. used NetNES to id NES(which overlaps a weak NLS(relative to another NLS in Pan1 protein). Used NLS(H2B)-NES/NLS3-bet-GAL reporter (mutation of L51A, L54A, L56A). Note how basic residues overlap NES signal.	PMID:17967424
YER040W	Gln3	Gln3NES336	336	345	LHGTMRPLSL		In 2-hybrid assay they use a Gln3del336-345 but it also lacked N-terminal 141AA (which includes the newly identified AA64-73 NES signal). Their 2001 paper is better than 2003 paper with respect to data quality.	PMID: 12624103
YER040W	Gln3	Gln3NES64	60	73	FDSMLEALPDDLYF	64DRDD or 64ARAA	Previous PMID: 12624103 proposed an NES at AA336-345 but here they show it disrupts its DNA binding activity (it is adjacent to Zinc finger motif) and if there were any defect in export (although the authors note microscopy didn't show a difference between wt and 336nes mutant) it is due to this defect. They use NetNES to search for additional NES and found two AA10-20 and AA64-73 that conformed …	PMID: 26333687
YMR235C	Rna1	RNANES316	316	333	EKGNLPELEKLEINGNRL	L26A, I28A	beta-Galactosidase fusion reporter. Also use H2B NLS for competition assay. Use Gle1 NES as control. Although, the full length Rna1p is requires Crm1 for nuclear depletion, the region 316-357 doesn't show as dramatic of a nuclear enrichment at restrictive temperature in xpo1-1 background. Moreover, the 316-333 is a weaker NES compared to the 332-357 in competition with H2B NLS. The mutations of a…
